# Supplementary material for: Quality Improvement Amid a Global Pandemic: A Virtual Curriculum for Medical Students in the Time of COVID-19
Source: MedEdPORTAL. 2021 Feb 5;17:11090. doi: 10.15766/mep_2374-8265.11090 (PMC7880258; doi:10.15766/mep_2374-8265.11090)
Supplement: Supplementary file 1 — Assessment Rubrics.docxPreceptor Facilitation Instructions.docxCurricular Outline.docxPostcourse Survey Questions.docxCourse Syllabus.docxLecture Introduction to Quality Improvement.pptxLecture Introduction to Incident Command Systems.pptxStakeholder Analysis Template.xlsxProject Charter.pptxPlan-Do-Study-Act Worksheet.pdfPeer Feedback Rubric.docxPeer Review of Presentations.docx [file mep_2374-8265.11090-s001.zip]

Archive with 13 entries (13 files):
- _Educational_Summary_Report_11090.pdf
- A. Assessment Rubrics.docx
- B. Preceptor Facilitation Instructions.docx
- C. Curricular Outline.docx
- D. Postcourse Survey Questions.docx
- E. Course Syllabus.docx
- F. Lecture Introduction to Quality Improvement.pptx
- G. Lecture Introduction to Incident Command Systems.pptx
- H. Stakeholder Analysis Template.xlsx
- I. Project Charter.pptx
- J. Plan-Do-Study-Act Worksheet.pdf
- K. Peer Feedback Rubric.docx
- L. Peer Review of Presentations.docx
