# Supplementary material for: Quality Improvement Amid a Global Pandemic: A Virtual Curriculum for Medical Students in the Time of COVID-19
Source: MedEdPORTAL. 2021 Feb 5;17:11090. doi: 10.15766/mep_2374-8265.11090 (PMC7880258; doi:10.15766/mep_2374-8265.11090)
Supplement: Supplementary file 1 — Assessment Rubrics.docxPreceptor Facilitation Instructions.docxCurricular Outline.docxPostcourse Survey Questions.docxCourse Syllabus.docxLecture Introduction to Quality Improvement.pptxLecture Introduction to Incident Command Systems.pptxStakeholder Analysis Template.xlsxProject Charter.pptxPlan-Do-Study-Act Worksheet.pdfPeer Feedback Rubric.docxPeer Review of Presentations.docx [file mep_2374-8265.11090-s001.zip › H. Stakeholder Analysis Template.xlsx]

## Sheet: Template
Stakeholder Analysis
Project Title:
Stakeholder	Influence	Impact	Advocacy Base	Category / Action Plan

## Sheet: Example
Stakeholder Analysis
(fictitious names have been used in the example below)
Stakeholder	Influence	Impact	Advocacy Base	Category / Action Plan
Jim Hursey	High	Moderate	High	No action needed.
Joyce Fox	High	Moderate	High	No action needed.
Dr. Barrueto	High	High	High	"Enthusiast" - Engage Dr. Barrueto to meet with Blockers to gain support.
Dr. Jones	High	High	Low	"Blocker" - Have Dr. Barrueto meet 1:1 with Dr. Jones. Explain the executive summary with business justification.
Jerry Creighton	Moderate	Moderate	High	No action needed.
Laura Stewart	Moderate	Moderate	High	No action needed.
Transporters	Low	High	High	"Supporter" - Engage in workshops
Unit Secretaries	Low	High	High	"Supporter" - Engage in workshops
ED RNs	Moderate	High	High	"Enthusiast" - Have ED RNs work with floor RNs to encourage support.
Floor RNs	Low	Moderate	Neutral	"Doubter" - Have ED RNs work with floor RNs to explain new process.

## Sheet: Sheet2
High	High
Moderate	Neutral
Low	Low
N/A	N/A
